# Supplementary material for: Ecological Flow Response Analysis to a Typical Strong Hydrological Alteration River in China
Source: Int J Environ Res Public Health. 2023 Jan 31;20(3):2609. doi: 10.3390/ijerph20032609 (PMC9916225; doi:10.3390/ijerph20032609)
Supplement: Supplementary file 1 [file ijerph-20-02609-s001.zip]

Archive with 1 entries (1 files):
- ijerph-2133434-supplementary.pdf
